# Supplementary material for: Generation and Characterization of a Zebrafish Model for ADGRV1-Associated Retinal Dysfunction Using CRISPR/Cas9 Genome Editing Technology
Source: Cells. 2023 Jun 10;12(12):1598. doi: 10.3390/cells12121598 (PMC10296736; doi:10.3390/cells12121598)
Supplement: Supplementary file 1 [file cells-12-01598-s001.zip]

Archive with 1 entries (1 files):
- cells-2327376-supplementary.pdf
